# Supplementary material for: Fluorescence-Based Ratiometric Analysis of Sperm Centrioles (FRAC) Finds Patient Age and Sperm Morphology Are Associated With Centriole Quality
Source: Front Cell Dev Biol. 2021 Apr 22;9:658891. doi: 10.3389/fcell.2021.658891 (PMC8100587; doi:10.3389/fcell.2021.658891)
Supplement: Supplementary Table 1 — Patient information. Excel file containing fertility and semen analysis information of all patients. [file Table_1.XLSX]

## Sheet: Sheet3
	Patient (P) and Donor (D) ID	Sample type	Men Age years:	Female Partner	Sperm Morphology (percentage)	Total sperm count (millions)	Sperm Volume (mL)	Sperm Concentration (million /mL)	Sperm Motility (percentage)	Progressive motility (percentage)	Sperm viability (percentage)	Sperm Phenotype	Additional Patient Information
Standard					>4	>39	>1.5	>15	>40	>32	>58
Study 1 (12 Patients +2 Donors)	D1	pellet						228	78 A-B
	D2	pellet						40	55 A
	P1	pellet
	P2	pellet	43	infertile				51.5	56 C
	P3	pellet	39					73.5	67 B-C				Infertile/ uneplained
	P4	pellet	34	infertile				51.5	51.5 A-B
	P5	pellet	46					15	50 A-B
	P6	pellet	38	Uterine				3.9	38.5 A-B			Oligoasthenozoospermia	male infertility
	P7	Pellet						8.9	7.8 B			Oligoasthenozoospermia	Lupus
	P8	pellet						10	55 A			Oligozoospermia	male infertility
	P9	pellet						6.9	27.5% A-B			Oligoasthenozoospermia	recurrent pregnancy loss
	P10	pellet
	P11	pellet	28	PCOS, tubal			28	21	59.5% A-B
	P12	pellet	35	fibroid uterus			35	43.5	66.7% A-B
Study 2 (7 Patients)	P13	Pellet, interphase	32		0	3.15	1.5	2.1	60	0		Oligoteratoasthenoteratozoospermia
	P14	Pellet, interphase	29		3	477	3	159	44	15		Teratozasthenoospermia
	P15	Pellet, interphase	46		0	61.1	2.6	23.5	53	9		Teratozasthenoospermia
	P16	Pellet, interphase	40		0	0.82	2.75	0.3	14	3		TeratozOligoAsthenoospermia
	P17a	Pellet, interphase	27		3	579	3.1	193	45	10		Teratozasthenoospermia
	P17b	Pellet, interphase	19		5	41.62	0.75	55.5	55	17		Hyposthenoospermia
	P18	Pellet, interphase	30		5	127.5	1.5	85	78	10.2		Asthenoospermia
Study 3 (12 Patients)	P19	Pellet, interphase	33		11	225	3	75	59	32
	P20	Pellet, interphase	28		0	n/a	4	8	0	n/a	29	Teratozasthenoospermia
	P21	Pellet, interphase	33		9	130	2	65	75	57
	P22	Pellet, interphase	42		3	50	2.5	20	44	22		Teratozoospermia
	P23	Pellet, interphase	30		16	418	2	209	73	58
	P25	Pellet, interphase	37		6	268	2	134	76	57
	P26	Pellet, interphase	27		9	11.7	1.5	7.8	46	13		Oligozoospermia
	P27	Pellet, interphase	30		0	24	2	12	32	32		TeratoOligoAsthenozoospermia
	P28	Pellet, interphase	30		6	336	4	84	57	37
	P29	Pellet, interphase	46		2	38.5	3.5	11	62	36		TeratozOligozoospermia
	P30	Pellet, interphase	36		n/a	404	2	202	64	39
	P31	Pellet, interphase	26		7	258	2	129	79	39			Neck kink in sperm
